# Supplementary material for: Outcomes in Elderly Patients with Glioblastoma Multiforme Treated with Short-Course Radiation Alone Compared to Short-Course Radiation and Concurrent and Adjuvant Temozolomide Based on Performance Status and Extent of Resection
Source: Curr Oncol. 2021 Jun 26;28(4):2399–408. doi: 10.3390/curroncol28040220 (PMC8293260; doi:10.3390/curroncol28040220)
Supplement: Supplementary file 1 [file curroncol-28-00220-s001.zip]

Archive with 1 entries (1 files):
- curroncol-1178088-SI.pdf
